# Supplementary material for: Description of three new Triaenodes species from Fiji (Trichoptera, Leptoceridae)
Source: Zookeys. 2012 Nov 19;(244):21–31. doi: 10.3897/zookeys.244.4034 (PMC3520101; doi:10.3897/zookeys.244.4034)
Supplement: XML Treatment for Triaenodes rebellus [file zookeys.244.4034-treatment1.xml]

<!DOCTYPE tp:taxon-treatment
  PUBLIC "-//TaxonX//DTD Taxonomic Treatment Publishing DTD v0 20100105//EN" "tax-treatment-NSO.dtd">
<tp:taxon-treatment xmlns:tp="http://www.plazi.org/taxpub"><tp:treatment-meta><mixed-citation publication-type="journal"><person-group><name><surname>Johanson</surname><given-names>Kjell Arne</given-names></name><name><surname>Eriksson</surname><given-names>Maertha</given-names></name><name><surname>Müller</surname><given-names>Hanna</given-names></name><name><surname>Li</surname><given-names>Helena Puranen</given-names></name></person-group><article-title>Description of three new 
                    <italic>Triaenodes</italic> species from Fiji (Trichoptera, Leptoceridae)
                </article-title><source>Zookeys</source><day>19</day><month>11</month><year>2012</year><volume>2012</volume><issue>244</issue><fpage>21</fpage><lpage>31</lpage><pub-id pub-id-type="doi">10.3897/zookeys.244.4034</pub-id></mixed-citation></tp:treatment-meta><tp:nomenclature><tp:taxon-name>
                        <tp:taxon-name-part taxon-name-part-type="genus">Triaenodes</tp:taxon-name-part>
                        <tp:taxon-name-part taxon-name-part-type="species">rebellus</tp:taxon-name-part>
                    <object-id xmlns:xlink="http://www.w3.org/1999/xlink" xlink:type="simple">urn:lsid:zoobank.org:act:CC66BD00-165A-446E-BF77-EC1CAEEECAD9</object-id>
								<object-id xmlns:xlink="http://www.w3.org/1999/xlink" xlink:type="simple">http://species-id.net/wiki/Triaenodes_rebellus</object-id>
								</tp:taxon-name><tp:taxon-authority>Eriksson &amp; Johanson</tp:taxon-authority><tp:taxon-status xmlns:xlink="http://www.w3.org/1999/xlink" xlink:type="simple">sp. n.</tp:taxon-status><xref ref-type="fig" rid="F1">Figs 1</xref><xref ref-type="fig" rid="F2">, 4–8</xref></tp:nomenclature><tp:treatment-sec sec-type="Diagnosis"><title>Diagnosis.</title><p><italic><tp:taxon-name>Triaenodes rebellus</tp:taxon-name></italic> resembles the New Guinean species <italic><tp:taxon-name>Triaenodes mondoanus</tp:taxon-name></italic> Kimmins, 1962 by having the dorsal right posterior margin of segment IX strongly produced posteriorly into a needle-shaped process. The new species is easily separated from <italic>mondoanus</italic> by the upper part of tergum X being about as long as the cerci, not much longer than cerci as in <italic><tp:taxon-name>Triaenodes mondoanus</tp:taxon-name></italic>; and the basomesal process and dorsal branch of each coxopodite is present, while absent in <italic>mondoanus</italic>.</p></tp:treatment-sec><tp:treatment-sec sec-type="Description"><title>Description, male.</title><p>Wings (<xref ref-type="fig" rid="F1">Fig 1</xref>). Forewing 5.2 mm, hind wing 4.3 mm (N=1). Forewing: stem of M absent; forks I and V present; wing membrane with pale area along apical margin, mid-anterior margin, and basal two-thirds of posterior margin. Hyaline area present at anastomosis. Hind wing: uniformly gray without apparent patterns.</p><p>Genitalia (<xref ref-type="fig" rid="F2">Figs 4–8</xref>). Segment IX wide, asymmetric; in lateral view with ventral part produced posteriorly, anterior margin slightly convex, ventral margin concave; in dorsal view almost rectangular, anterior margin with central part slightly produced anterad; in ventral view broad anterior half and slightly narrower posterior half separated by narrow incision, anterior margin of segment IX deeply concave, lateral margins slightly concave, posterior margin straight. Dorsal right posterior margin of segment IX strongly produced posterad, forming almost straight, needle-shaped process exceeding processes of tergum X (visible in dorsal view and right lateral view), bow-shaped, gently curved mesally. Cerci straight, thin, elongate; covered with long, robust, and short, weak se<!--PageBreak--><!--PageBreak-->tae. Tergum X with well-developed upper and lower part, upper part about as long as cerci; forming central, slender, elongate, slightly dorsoventrally flattened process, setose at apical one-third; in lateral view with basal half almost straight, curving ventrally from mid-length (<xref ref-type="fig" rid="F2">Fig. 4</xref>); in dorsal view slender, hourglass-shaped, with irregular lateral margins at distal one-third. Lower part of tergum X bilobed from base, each lobe thin, strongly elongate, significantly longer than cerci, right lobe slightly shorter than left lobe and tuboid at apex, left lobe slightly club-shaped at apex; in lateral view each lobe curved ventrally; in dorsal view almost parallel. Coxopodites in lateral view, with basal half almost circular, each divided at mid-length into dorsal and ventral branch, posterior margin above dorsal branch undulating. Each dorsal branch about one-third as long as total length of each coxopodite, originating from mid-height of basal part, tube-shaped, with two long apical setae; weakly bent dorsally at mid-length in lateral view; diverging apically in ventral view. Ventral branch of each coxopodite abundantly setose, more densely posteriorly; in lateral view bent dorsad at mid-length, apical part thin; in ventral view widest at base, lateral margin undulating, mesal margin sigmoid, apically diverging. Each basomesal process slender, apically club-shaped with abundant thick spines; in lateral view curved ventrally, reaching as far out as apex of dorsal branch; in ventral view straight or weakly curving mesally. Phallic organ about as long as dorsal part of tergum X; strongly curved ventrally immediately before mid-length, phallobase subtriangular, phallotheca slender immediately after phallobase, uniformly widening apically; endotheca apparently trilobed, membranous, without spines.</p><fig id="F1" position="float" orientation="portrait"><label>Figures 1–3.</label><caption><p>Right wings of holotypes. <bold>1</bold> <italic><tp:taxon-name>Triaenodes rebellus</tp:taxon-name></italic> sp. n. <bold>2</bold> <italic><tp:taxon-name>Triaenodes oscitus</tp:taxon-name></italic> sp. n. <bold>3</bold> <italic><tp:taxon-name>Triaenodes forcipatus</tp:taxon-name></italic> sp. n.</p></caption><graphic xmlns:xlink="http://www.w3.org/1999/xlink" xlink:href="ZooKeys-244-021-g001.jpg" position="float" orientation="portrait" xlink:type="simple"/></fig><fig id="F2" position="float" orientation="portrait"><label>Figures 4–8.</label><caption><p><italic><tp:taxon-name>Triaenodes rebellus</tp:taxon-name></italic> sp. n., holotype. <bold>4</bold> genitalia lateral view <bold>5</bold> genitalia dorsal view <bold>6</bold> genitalia ventral view <bold>7</bold> phallus lateral view <bold>8</bold> phallus ventral view.</p></caption><graphic xmlns:xlink="http://www.w3.org/1999/xlink" xlink:href="ZooKeys-244-021-g002.jpg" position="float" orientation="portrait" xlink:type="simple"/></fig></tp:treatment-sec><tp:treatment-sec sec-type="Material examined"><title>Material examined.</title><p>Holotype male: Fiji: Viti Levu Island, Naitasiri Province, Nakobalevu Mt., rainforest, <named-content xmlns:xlink="http://www.w3.org/1999/xlink" content-type="dwc:verbatimCoordinates" xlink:type="simple">18°03'S, 178°25'E</named-content>, 340 m, Malaise trap, 22.ix–9.x.2002, leg. M. Irwin, E. Schlinger &amp; M. Tokoka’a. [FNIC, alcohol]</p></tp:treatment-sec><tp:treatment-sec sec-type="Etymology"><title>Etymology.</title><p><italic><tp:taxon-name>Rebellus</tp:taxon-name></italic>, from Latin <italic>rebellis</italic>, insurgent in English, referring to genitalia being armed by many pointed processes<!--PageBreak-->.</p></tp:treatment-sec></tp:taxon-treatment>
