# Supplementary material for: Description of three new Triaenodes species from Fiji (Trichoptera, Leptoceridae)
Source: Zookeys. 2012 Nov 19;(244):21–31. doi: 10.3897/zookeys.244.4034 (PMC3520101; doi:10.3897/zookeys.244.4034)
Supplement: XML Treatment for Triaenodes forcipatus [file zookeys.244.4034-treatment3.xml]

<!DOCTYPE tp:taxon-treatment
  PUBLIC "-//TaxonX//DTD Taxonomic Treatment Publishing DTD v0 20100105//EN" "tax-treatment-NSO.dtd">
<tp:taxon-treatment xmlns:tp="http://www.plazi.org/taxpub"><tp:treatment-meta><mixed-citation publication-type="journal"><person-group><name><surname>Johanson</surname><given-names>Kjell Arne</given-names></name><name><surname>Eriksson</surname><given-names>Maertha</given-names></name><name><surname>Müller</surname><given-names>Hanna</given-names></name><name><surname>Li</surname><given-names>Helena Puranen</given-names></name></person-group><article-title>Description of three new 
                    <italic>Triaenodes</italic> species from Fiji (Trichoptera, Leptoceridae)
                </article-title><source>Zookeys</source><day>19</day><month>11</month><year>2012</year><volume>2012</volume><issue>244</issue><fpage>21</fpage><lpage>31</lpage><pub-id pub-id-type="doi">10.3897/zookeys.244.4034</pub-id></mixed-citation></tp:treatment-meta><tp:nomenclature><tp:taxon-name>
                        <tp:taxon-name-part taxon-name-part-type="genus">Triaenodes</tp:taxon-name-part>
                        <tp:taxon-name-part taxon-name-part-type="species">forcipatus</tp:taxon-name-part>
                    <object-id xmlns:xlink="http://www.w3.org/1999/xlink" xlink:type="simple">urn:lsid:zoobank.org:act:FECEF693-62B6-4747-B626-531F63F49B43</object-id>
								<object-id xmlns:xlink="http://www.w3.org/1999/xlink" xlink:type="simple">http://species-id.net/wiki/Triaenodes_forcipatus</object-id>
								</tp:taxon-name><tp:taxon-authority>Puranen Li &amp; Johanson</tp:taxon-authority><tp:taxon-status xmlns:xlink="http://www.w3.org/1999/xlink" xlink:type="simple">sp. n.</tp:taxon-status><xref ref-type="fig" rid="F1">Figs 3</xref><xref ref-type="fig" rid="F4">, 14–18</xref></tp:nomenclature><tp:treatment-sec sec-type="Diagnosis"><title>Diagnosis.</title><p>The species is most similar to <italic><tp:taxon-name>Triaenodes kalydon</tp:taxon-name></italic> (Malicky, 2005) from Sumatra, particularly in the male genitalia which comprise two-branched coxopodites and absence of the upper part of tergum X. <italic><tp:taxon-name>Triaenodes forcipatus</tp:taxon-name></italic> is easily distinguished from <italic>kalydon</italic> by having much smaller basomesal processes, downward curving gonopods and longer cerci.</p></tp:treatment-sec><tp:treatment-sec sec-type="Description"><title>Description, male.</title><p>Wings (<xref ref-type="fig" rid="F1">Fig 3</xref>). Forewing 5.2–5.9 mm (N=3), hind wing 4.0–4.6 (N=3). Forewing: stem of M absent; forks I and V present; wing membrane with pale area at apex and basal one-third of posterior margin, two rectangular pale fields<!--PageBreak--> at anterior margin, well separated by dark area. Hyaline area present at anastomosis. Hind wing: uniformly gray, without apparent patterns.</p><p>Genitalia (<xref ref-type="fig" rid="F4">Figs 14–18</xref>). Segment IX almost triangular in lateral view, ventrally produced posterad before gonopods; ventral margin two times longer than dorsal margin; in dorsal view slightly longer than wide, central part of anterior margin produced anteriorly into rounded lobe; in ventral view anterior margin deeply concave, posterior margin shallowly concave, anterior two-thirds almost two times wider than posterior one-third, sightly pointed laterad at mid-length. Cerci originating from posterodorsal margin of segment IX, uniformly broad along their lengths, with irregular lateral and mesal margins; setose; apex unevenly narrowing; in lateral view posteriorly slightly exceeding gonopods. Tergum X consisting of lower part, upper part vestigial and not evident; lower part separated from near base into lateral branches slightly longer than cerci, forming a pair of posteriorly elongate processes originating immediately below cerci; basally wide in lateral view, strongly narrowing from basal one-sixth, uniformly slender along posterior five-sixths, apex pointed, proximal two-thirds of left branch nearly straight, distal one-third slightly curving ventrally; right branch sigmoid, with posteriorly orienting distal one-third; connected ventrally by concave plate. Gonopods in lateral view as high as posteriormost part of segment IX, <!--PageBreak-->each divided at mid-length into dorsal and ventral branch, dorsal branch about half width of ventral branch, slightly shorter than ventral branch, dorsal branch bearing marginal setae, ventral branch with scattered setae. In ventral view, anterior half of gonopods forming broad plates being completely fused anteriorly, distal half about half as wide as anterior half, slightly curving laterally, two times longer than wide; each with mesal margin sigmoid, apex almost pointed. Basomesal processes as long and wide as ventral branches, originating from anterior one-quarter of gonopods; apex club-shaped with few setae. Phallic organ strongly curving ventrally; in lateral view phallobase slightly elliptic, phallicata widening immediately after phallobase; endotheca rounded; in ventral view distal end of phallotheca about half as wide as proximal end; endotheca rounded, almost triangular, membranous.</p><fig id="F4" position="float" orientation="portrait"><label>Figures 14–18.</label><caption><p><italic><tp:taxon-name>Triaenodes forcipatus</tp:taxon-name></italic> sp. n., holotype. <bold>14</bold> genitalia lateral view <bold>15</bold> genitalia dorsal view <bold>16</bold> genitalia ventral view <bold>17</bold> phallus lateral view <bold>18</bold> phallus ventral view.</p></caption><graphic xmlns:xlink="http://www.w3.org/1999/xlink" xlink:href="ZooKeys-244-021-g004.jpg" position="float" orientation="portrait" xlink:type="simple"/></fig></tp:treatment-sec><tp:treatment-sec sec-type="Material examined"><title>Material examined.</title><p>Holotype male: Fiji: Viti Levu Island, Pabitra, <named-content xmlns:xlink="http://www.w3.org/1999/xlink" content-type="dwc:verbatimCoordinates" xlink:type="simple">17.5833°S, 178.0833°E</named-content>, 1034 m, Malaise trap, 17–20.xi.2003, leg. Delena Veikovi, Wabu Baseline Survey [FNIC, alcohol].</p><p>Paratypes: 5 males: Fiji: Viti Levu Island, Vuda Province, Koroyanitu Natural History Park, Savuione Trail, <named-content xmlns:xlink="http://www.w3.org/1999/xlink" content-type="dwc:verbatimCoordinates" xlink:type="simple">17°40'S, 177°33'E</named-content>, 450 m, Malaise trap, 12–19.x.2002, leg. M. Irwin, E. Schlinger &amp; M. Tokoka’a [NHRS, alcohol].</p></tp:treatment-sec><tp:treatment-sec sec-type="Etymologi"><title>Etymologi.</title><p><italic><tp:taxon-name>Forcipatus</tp:taxon-name></italic>, from Latin <italic>forceps</italic>, claw in English, referring to the claw-shaped gonopods in lateral view.</p><sec sec-type="Key to the Fijian species of Triaenodes, based on characters on male genitalia"><title>Key to the Fijian species of <italic><tp:taxon-name>Triaenodes</tp:taxon-name></italic>, based on characters on male genitalia</title><table-wrap content-type="key" position="anchor" orientation="portrait"><table><tbody><tr><td rowspan="1" colspan="1">1</td><td rowspan="1" colspan="1">Cerci in dorsal view about three times longer than wide</td><td rowspan="1" colspan="1"><italic><tp:taxon-name>Triaenodes dubia</tp:taxon-name></italic> Mosely, 1934</td></tr><tr><td rowspan="1" colspan="1">–</td><td rowspan="1" colspan="1">Cerci in dorsal view more than four times longer than wide (<xref ref-type="fig" rid="F2">Figs 4</xref><xref ref-type="fig" rid="F3">, 9</xref><xref ref-type="fig" rid="F4">, 14</xref>)</td><td rowspan="1" colspan="1">2</td></tr><tr><td rowspan="1" colspan="1">2</td><td rowspan="1" colspan="1">Each coxopodite with one branch (<xref ref-type="fig" rid="F3">Fig. 9</xref>)</td><td rowspan="1" colspan="1">3</td></tr><tr><td rowspan="1" colspan="1">–</td><td rowspan="1" colspan="1">Each coxopodite with two branches (<xref ref-type="fig" rid="F2">Figs 4</xref><xref ref-type="fig" rid="F4">, 14</xref>)</td><td rowspan="1" colspan="1">5</td></tr><tr><td rowspan="1" colspan="1">3</td><td rowspan="1" colspan="1">Uppermost part of tergum X less than five times longer than wide</td><td rowspan="1" colspan="1"><italic><tp:taxon-name>Triaenodes fijianus</tp:taxon-name></italic> Mosely, 1941</td></tr><tr><td rowspan="1" colspan="1">–</td><td rowspan="1" colspan="1">Uppermost part of tergum X more than six times longer than wide (<xref ref-type="fig" rid="F3">Figs 9, 10</xref>)</td><td rowspan="1" colspan="1">4</td></tr><tr><td rowspan="1" colspan="1">4</td><td rowspan="1" colspan="1">In lateral view, ventral branch of coxopodite about as thick as basomesal process (<xref ref-type="fig" rid="F3">Fig. 9</xref>)</td><td rowspan="1" colspan="1"><italic><tp:taxon-name>Triaenodes oscitus</tp:taxon-name></italic> Müller &amp; Johansson, sp. n.</td></tr><tr><td rowspan="1" colspan="1">–</td><td rowspan="1" colspan="1">In lateral view, ventral branch of coxopodite about two times thicker than basomesal process</td><td rowspan="1" colspan="1"><italic><tp:taxon-name>Triaenodes manni</tp:taxon-name></italic> Banks, 1936</td></tr><tr><td rowspan="1" colspan="1">5</td><td rowspan="1" colspan="1">Basomesal process curving ventrad in lateral view; dorsal and ventral branches of coxopodite curving dorsad in lateral view (<xref ref-type="fig" rid="F2">Fig. 4</xref>)</td><td rowspan="1" colspan="1"><italic><tp:taxon-name>Triaenodes rebellus</tp:taxon-name></italic> Eriksson &amp; Johanson, sp. n.</td></tr><tr><td rowspan="1" colspan="1">–</td><td rowspan="1" colspan="1">Basomesal process nearly straight and almost parallel with dorsal and ventral branches of coxopodite in lateral view (<xref ref-type="fig" rid="F4">Fig. 14</xref>)</td><td rowspan="1" colspan="1"><italic><tp:taxon-name>Triaenodes fuscipatus</tp:taxon-name></italic> Puranen Li &amp; Johanson, sp. n.<!--PageBreak--></td></tr></tbody></table></table-wrap></sec></tp:treatment-sec><tp:treatment-sec><!--Section generated to contain objects referenced in tp:taxon-treatment.--><fig id="F1" position="float" orientation="portrait"><label>Figures 1–3.</label><caption><p>Right wings of holotypes. <bold>1</bold> <italic><tp:taxon-name>Triaenodes rebellus</tp:taxon-name></italic> sp. n. <bold>2</bold> <italic><tp:taxon-name>Triaenodes oscitus</tp:taxon-name></italic> sp. n. <bold>3</bold> <italic><tp:taxon-name>Triaenodes forcipatus</tp:taxon-name></italic> sp. n.</p></caption><graphic xmlns:xlink="http://www.w3.org/1999/xlink" xlink:href="ZooKeys-244-021-g001.jpg" position="float" orientation="portrait" xlink:type="simple"/></fig><fig id="F2" position="float" orientation="portrait"><label>Figures 4–8.</label><caption><p><italic><tp:taxon-name>Triaenodes rebellus</tp:taxon-name></italic> sp. n., holotype. <bold>4</bold> genitalia lateral view <bold>5</bold> genitalia dorsal view <bold>6</bold> genitalia ventral view <bold>7</bold> phallus lateral view <bold>8</bold> phallus ventral view.</p></caption><graphic xmlns:xlink="http://www.w3.org/1999/xlink" xlink:href="ZooKeys-244-021-g002.jpg" position="float" orientation="portrait" xlink:type="simple"/></fig><fig id="F3" position="float" orientation="portrait"><label>Figures 9–13.</label><caption><p><italic><tp:taxon-name>Triaenodes oscitus</tp:taxon-name></italic> sp. n., holotype. <bold>9</bold> genitalia lateral view <bold>10</bold> genitalia dorsal view <bold>11</bold> genitalia ventral view <bold>12</bold> phallus lateral view <bold>13</bold> phallus ventral view.</p></caption><graphic xmlns:xlink="http://www.w3.org/1999/xlink" xlink:href="ZooKeys-244-021-g003.jpg" position="float" orientation="portrait" xlink:type="simple"/></fig></tp:treatment-sec></tp:taxon-treatment>
